# Supplementary material for: Implementation of Copy Number Variations-Based Diagnostics in Morphologically Challenging EWSR1/FUS::NFATC2 Neoplasms of the Bone and Soft Tissue
Source: Int J Mol Sci. 2022 Dec 19;23(24):16196. doi: 10.3390/ijms232416196 (PMC9784784; doi:10.3390/ijms232416196)
Supplement: Supplementary file 1 [file ijms-23-16196-s001.zip]

Archive with 1 entries (1 files):
- ijms-2008272-supplementary.pdf
